# Supplementary material for: Diffuse Adrenal Gland and Pancreas Necrosis in a Patient with Disseminated Cryptococcosis—Case Report
Source: Life (Basel). 2022 Oct 21;12(10):1667. doi: 10.3390/life12101667 (PMC9605411; doi:10.3390/life12101667)
Supplement: Supplementary file 1 [file life-12-01667-s001.zip]

Archive with 1 entries (1 files):
- life-1960531-supplementary.pdf
